# Supplementary material for: Novel dual regulatory roles of RpoA in quorum sensing regulation and social behavior switching in Pseudomonas aeruginosa
Source: mBio. 2026 Mar 24;17(5):e00032-26. doi: 10.1128/mbio.00032-26 (PMC13170360; doi:10.1128/mbio.00032-26)
Supplement: Table S1 — Read mapping statistics of whole-genome re-sequencing data. [file mbio.00032-26-s0002.xlsx]

## Sheet: Table S1
Table S1. Read mapping statistics of whole-genome re-sequencing data.
Mutants	No. of total reads	N0. of mapped reads	Percentage of mapped reads (%)	Genome coverage (%)	Sequencing depth (Í)
Evolved mutant	12644903	12617625	99.78	100	301
Short reads were mapped to the reference genome of Pseudomonas aeruginosa PAO1 (NC_0022516.2).
