# Supplementary material for: Novel dual regulatory roles of RpoA in quorum sensing regulation and social behavior switching in Pseudomonas aeruginosa
Source: mBio. 2026 Mar 24;17(5):e00032-26. doi: 10.1128/mbio.00032-26 (PMC13170360; doi:10.1128/mbio.00032-26)
Supplement: Table S2 — Identification of mutations in protease-negative colonies derived from the engineered strain with an extra copy of lasR and groEL. [file mbio.00032-26-s0003.xlsx]

## Sheet: Table S2
Table S2. Identification of mutations in protease-negativemutants derived from the engineered strain with an extra copy of lasR and groEL.
Evolved mutant	Nucleotide change	Amino acid change	Encoding	Targeted gene	Product
Evolved mutant	A4754559->G	L289->S	CDS	rpoA	DNA-directed RNA polymerase alpha chain
	A721667->G		non-coding
	A721670->G		non-coding
	T721663->C		non-coding
	C721664->T		non-coding
Whole-genome re-sequencing (WGS) was performed with the evolved protease-negative mutant in the engineered strain. Mutations were identified relative to the reference P. aeruginosa PAO1 genome (NC_002516.2).
