# Supplementary material for: Novel dual regulatory roles of RpoA in quorum sensing regulation and social behavior switching in Pseudomonas aeruginosa
Source: mBio. 2026 Mar 24;17(5):e00032-26. doi: 10.1128/mbio.00032-26 (PMC13170360; doi:10.1128/mbio.00032-26)
Supplement: Table S3 — Comparison of secondary structures between wild-type RpoA and the RpoA289 variant. [file mbio.00032-26-s0004.xlsx]

## Sheet: Table S7
Table S7 . RpoA homolog sequences used in the study.
Strain	Accession number	Amino acid sequence
Pseudomonas aeruginosa PAO1	NP_252928.1	MQSSVNEFLTPRHIDVQVVSQTRAKITLEPLERGFGHTLGNALRRILLSSMPGCAVVEA EIDGVLHEYSAIEGVQEDVIEILLNLKGLAIKLHGRDEVTLTLAKKGSGVV TAADIQLDHDVEIINGDHVIANLADNGALNMKLKVARGRGYEPADARQSDEDESRSIGR LQLDASFSPVRRVSYVVENARVEQRTNLDKLVLDLETNGTLDPEEAIRRAATILQQQLAA FVDLKGDSEPVVEEQEDEIDPILLRPVDDLELTVRSANCLKAENIYYIGDLIQRTEV ELLKTPNLGKKSLTEIKDVLASRGLSLGMRLDNWPPASLKKDDKATA
Bacillus anthracis	AJI41775.1	MIEIEKPKIETVELNEDAKYGKFVIEPLERGYGTTLGNSLRRILLSSLPGAAVTAIQIDGVLHEFSTVEG VVEDVTTIILNLKKLALKIYSEEEKTLEIDVQGEGIVTAADITHDSDVEILNPDLHIATLAKDAHFRVRL TAKRGRGYTPADANKSEDQPIGVIPIDSIYTPVSRVTYQVEKTRVGQVANYDKLTLDVWTDGSIGPKEAI SLGAKILTEHLNIFVGLTDEAQNAEIMVEKEEDQKEKVLEMTIEELDLSVRSYNCLKRAGINTVQELANK TEEDMMKVRNLGRKSLEEVKHKLEELGLGLRKDD
Bacillus cereus	ETT80701.1	MIEIEKPKIETVELNEDAKYGKFVIEPLERGYGTTLGNSLRRILLSSLPGAAVTAIQIDGVLHEFSTVEG VVEDVTTIILNLKKLALKIYSEEEKTLEIDVQGEGIVTAADITHDSDVEILNPDLHIATLAKDAHFRVRL TAKRGRGYTPADANKSEDQPIGVIPIDSIYTPVSRVTYQVEKTRVGQVANYDKLTLDVWTDGSIGPKEAI SLGAKILTEHLNIFVGLTDEAQNAEIMVEKEEDQKEKVLEMTIEELDLSVRSYNCLKRAGINTVQELANK TEEDMMKVRNLGRKSLEEVKHKLEELGLGLRKDD
Bacillus subtilis strain 168	AAA22217.1	MIEIEKPKIETVEISDDAKFGKFVVEPLERGYGTTLGNSLRRILLSSLPGAAVTSIQIDGVLHEFSTIEG VVEDVTTIILHIKKLALKIYSDEEKTLEIDVQGEGTVTAADITHDSDVEILNPDLHIATLGENASFRVRL TAQRGRGYTPADANKRDDQPIGVIPIDSIYTPVSRVSYQVENTRVGQVANYDKLTLDVWTDGSTGPKEAI ALGSKILTEHLNIFVGLTDEAQHAEIMVEKEEDQKEKVLEMTIEELDLSVRSYNCLKRAGINTVQELANK TEEDMMKVRNLGRKSLEEVKAKLEELGLGLRKDD
Listeria monocytogenes F2365	AAT05344.1	MIEIEKPKIETIEISDDAKYGKFVVEPLERGYGTTLGNSLRRILLSSLPGAAVTSIQIDGALHEFSVIEG VVEDVTTMILNIKKLALKIYSDEEKTLEIDMQGPGVVTAADINYDSDVEILNPDLHIATLSDNAKFHVRL NATRGRGYTPADQNKRENMPIGVLPVDSIFSPVIRVNYQVENTRVGQSTNYDKLTFDVLTDGSISPEEAV SLGAKILSEHLSIFVNLTDEAQKAEIMIEKEESHKEKVLEMTIEELDLSVRSYNCLKRAGINTVQELADK SEDDMMKVRNLGRKSLEEVKVKLADLGLSLRNEN
Staphylococcus aureus N315	BAB43316.1	MIEIEKPRIETIEISEDAKFGKFVVEPLERGYGTTLGNSLRRILLSSLPGAAVKYIEIEGVLHEFSAVDN VVEDVSTIIMNIKQLALKIYSEEDKTLEIDVRDEGEVTASDITHDSDVEILNPELKIATVSKGGHLKIRL VANKGRGYALAEQNNTSDLPIGVIPVDSLYSPVERVNYTVENTRVGQSSDFDKLTLDVWTNGSITPQESV SLAAKIMTEHLNIFVGLTDEAQNAEIMIEKEEDQKEKVLEMSIEELDLSVRSYNCLKRAGINSVQELADK SEADMMKVRNLGRKSLEEVKYKLEDLGLGLRKED
Enterococcus faecalis	CBL31161.1	MIEFEKPRIEKIDENRDYGKFVVEPLERGYGTTLGNSLRRILLSSLPGAAITNIQIDGVLHEFSTIPGVR EDVTQIILNIKGLALKLYAEEEKTLEIDITGPATVTAGDIIVDSDVEILNKDLVICSVAEGATFHARLTV KPGRGYVQADENKKEDMPIGVLPVDSIYTPVRRVNYQVENTRVGRRDDFDKLTMEIWTDGSIIPQEALSL AAKIMTEHLDIFVNLTDEAKNAEIMVEKEETQKEKMLEMTIEELDLSVRSYNCLKRAGINTVQELTNKSE PEMIKVRNLGRKSLEEVKLKLHDLGLGLRKDD
Streptococcus pneumoniae R6	AAK99019.1	MIEFEKPNITKIDENKDYGKFVIEPLERGYGTTLGNSLRRVLLASLPGAAVTSINIDGVLHEFDTVPGVR EDVMQIILNIKGIAVKSYVEDEKIIELDVEGPAEVTAGDILTDSDIEIVNPDHYLFTIGEGSSLKATMTV NSGRGYVPADENKKDNAPVGTLAVDSIYTPVTKVNYQVEPARVGSNDGFDKLTLEILTNGTIIPEDALGL SARILTEHLDLFTNLTEIAKSTEVMKEADTESDDRILDRTIEELDLSVRSYNCLKRAGINTVHDLTEKSE AEMMKVRNLGRKSLEEVKLKLIDLGLGLKDK
Streptococcus pyogenes	BAU59493.1	MIEFEKPIITKIDENKDYGRFVIEPLERGYGTTLGNSLRRVLLSSLPGAAVTSIKIDGVLHEFDTIPGVR EDVMQIILNVKGLAVKSYVEDEKIIELEVEGPAEVTAGDILTDSDIELVNPDHYLFTIAEGHSLRATMTV AKKRGYVPAEGNKKDDAPVGTLAVDSIYTPVKKVNYQVEPARVGSNDGFDKLTIEIMTNGTIIPEDALGL SARVLIEHLNLFTDLTEVAKSTEVMKETEKVNDEKVLDRTIEELDLSVRSYNCLKRAGINTVFDLTEKSE PEMMKVRNLGRKSLEEVKVKLADLGLGLKNDK
Corynebacterium diphtheriae	CAE49060.1	MLISQRPTLTEEYVDSARSRFVIEPLEPGFGYTLGNSLRRTLLSSIPGAAVTSIKIDGVLHEFTTINGVK EDVSDIILNIKGLVLSSDSDEPVVMYLRKEGAGVITAGDIEPPAGVEIHNPDLHLATLNEQGRLDIEMIV ERGRGYVPATLYSGPAEIGRIPVDQIYSPVLKVSYKVEATRVEQRTDFDKLIIDVETKNSMAPRDALASA GKTLVELFGLARELNTAAEGIEIGPSPQETEYIAAYGMPIEDLNFSVRSYNCLKRQEIHTVGELAECTES DLLDIRNFGQKSINEVKIKLAGLGLTLKDAPEDFDPTQLDGYDAATGDYIDTDPEETE
Mycobacterium tuberculosis UT205	CCE38890.1	MLISQRPTLSEDVLTDNRSQFVIEPLEPGFGYTLGNSLRRTLLSSIPGAAVTSIRIDGVLHEFTTVPGVK EDVTEIILNLKSLVVSSEEDEPVTMYLRKQGPGEVTAGDIVPPAGVTVHNPGMHIATLNDKGKLEVELVV ERGRGYVPAVQNRASGAEIGRIPVDSIYSPVLKVTYKVDATRVEQRTDFDKLILDVETKNSISPRDALAS AGKTLVELFGLARELNVEAEGIEIGPSPAEADHIASFALPIDDLDLTVRSYNCLKREGVHTVGELVARTE SDLLDIRNFGQKSIDEVKIKLHQLGLSLKDSPPSFDPSEVAGYDVATGTWSTEGAYDEQDYAETEQL
Salmonella	WP_001540999.1	MQGSVTEFLKPRLVDIEQVSSTHAKVTLEPLERGFGHTLGNALRRILLSSMPGCAVTEVEIDGVLHEYST KEGVQEDILEILLNLKGLAVRVQGKDEVILTLNKSGIGPVTAADITHDGDVEIVKPQHVICHLTDENASI SMRIKVQRGRGYVPASTRIHSEEDERPIGRLLVDACYSPVERIAYNVEAARVEQRTDLDKLVIEMETNGT IDPEEAIRRAATILAEQLEAFVDLRDVRQPEVKEEKPEFDPILLRPVDDLELTVRSANCLKAEAIHYIGD LVQRTEVELLKTPNLGKKSLTEIKDVLASRGLSLGMRLEDWPPASIADE
Escherichia coli K-12	AKK19034.1	MQGSVTEFLKPRLVDIEQVSSTHAKVTLEPLERGFGHTLGNALRRILLSSMPGCAVTEVEIDGVLHEYST KEGVQEDILEILLNLKGLAVRVQGKDEVILTLNKSGIGPVTAADITHDGDVEIVKPQHVICHLTDENASI SMRIKVQRGRGYVPASTRIHSEEDERPIGRLLVDACYSPVERIAYNVEAARVEQRTDLDKLVIEMETNGT IDPEEAIRRAATILAEQLEAFVDLRDVRQPEVKEEKPEFDPILLRPVDDLELTVRSANCLKAEAIHYIGD LVQRTEVELLKTPNLGKKSLTEIKDVLASRGLSLGMRLENWPPASIADE
Shigella dysenteriae	RCW04271.1	MQGSVTEFLKPRLVDIEQVSSTHAKVTLEPLERGFGHTLGNALRRILLSSMPGCAVTEVEIDGVLHEYST KEGVQEDILEILLNLKGLAVRVQGKDEVILTLNKSGIGPVTAADITHDGDVEIVKPQHVICHLTDENASI SMRIKVRRGRGYVPASTRIHSEEDERPIGRLLVDACYSPVERIAYNVEAARVEQRTDLDKLVIEMETNGT IDPEEAIRRAATILAEQLEAFVDLRDVRQPEVKEEKPEFDPILLRPVDDLELTVRSANCLKAEAIHYIGD LVQRTEVELLKTPNLGKKSLTEIKDVLASRGLSLGMRLENWPPASIADE
Klebsiella pneumoniae	CDO12189.1	MQGSVTEFLKPRLVDIEQVSSTHAKVTLEPLERGFGHTLGNALRRILLSSMPGCAVTEVEIDGVLHEYST KEGVQEDILEILLNLKGLAVRVQGKDEVILTLNKSGIGPVTAADITHDGDVEIVKPQHVICHLTDENAAI SMRIKVQRGRGYVPASARIHSEEDERPIGRLLVDACYSPVERIAYNVEAARVEQRTDLDKLVIEMETNGT IDPEEAIRRAATILAEQLEAFVDLRDVRQPEVKEEKPEFDPILLRPVDDLELTVRSANCLKAEAIHYIGD LVQRTEVELLKTPNLGKKSLTEIKDVLASRGLSLGMRLENWPPASIADE
Yersinia pestis INS	EKS47992.1	MQGSVTEFLKPRLVDIEQVSSTHAKVTLEPLERGFGHTLGNALRRILLSSMPGCAVTEVEIDGVLHEYST KEGVQEDILEILLNLKGLAVRVQGKDEVILTLNKSGIGPVTAADITHDGDVEIVKPQHVICHLTDENASI NMRIKVQRGRGYVPASARIHSEEDERPIGRLLVDACYSPVERIAYNVEAARVEQRTDLDKLVIEMETNGT IDPEEAIRRAATILAEQLEAFVDLRDVRQPEVKEEKPEFDPILLRPVDDLELTVRSANCLKAEAIHYIGD LVQRTEVELLKTPNLGKKSLTEIKDVLASRGLSLGMRLENWPPASIADE
Proteus vulgaris	WYW99276.1	MQGSVTEFLKPRLVDIEQVSSTHAKVTLEPLERGFGHTLGNALRRILLSSMPGCAVTEVEIDGVLHEYST KEGVQEDILEILLNLKGLAVKVHGKDEVILTLSKSGIGPVIAADIIHDGDVEIVKPQHVICHLTDENASI NMRIKVQRGRGYVPASARIHSEEDERPIGRLLVDACYSPVERIAYNVEAARVEQRTDLDKLVIEMETNGT IDPEESIRRAATILAEQLEAFVDLRDVRQPEVKEEKPEFDPILLRPVDDLELTVRSANCLKAEAIHYIGD LVQRTEVELLKTPNLGKKSLTEIKDVLASRGLSLGMRLENWPPASIADE
Vibrio vulnificus	KFK69381.1	MQGSVTEFLKPRLVDIEQISSTHAKVTLEPLERGFGHTLGNALRRILLSSMPGCAVTEVEIEGVLHEYST KEGVQEDILEILLNLKGLAVRVAEGKDEVFITLNKSGSGPVVAGDITHDGDVEIANPEHVICHLTDDNAE IAMRIKVERGRGYVPASARIHTEEDERPIGRLLVDATYSPVDKIAYAVEAARVEQRTDLDKLVIDMETNG TLEPEEAIRRAATILAEQLDAFVDLRDVRVPEEKEEKPEFDPILLRPVDDLELTVRSANCLKAEAIHYIG DLVQRTEVELLKTPNLGKKSLTEIKDVLASRGLSLGMRLENWPPASIAED
Acinetobacter baumannii SDF	CAO99839.1	MTRTANEFLTPQAIKVEAVSGTSAKVILEPLERGFGHTLGNALRRILLSSLPGAAVVEVEIEGVEHEYST LEGLQQDIVELLLNLKGLSIKLFDQNEAYLTLEKQGPGDITAADLRLPHNVEVVNPEHLIGTLSATGSLK MRLKVSQGRGYETSDSRFPEGETRPVGRLQLDASYSPIKRVSYTVENARVEQRTDLDKLVIDLETNGTVD PEEAIRKAATILQQQIAIFVDLQKDQTPVAQEPREEVDPILLRPVDDLELTVRSANCLKAENIYYIGDLV QRTEVELLKTPNLGKKSLTEIKDVLASKGLQLGMRLENWPPASLRMDDRFAYRSR
Bordetella pertussis	AMT67642.1	MSTQGFLKPRSIEVEPVGAHHAKIVMEPFERGYGHTLGNALRRILLSSMTGYAPTEVQMTGVVHEYSTIA GVREDVVDILLNLKGVVFKLHNRDEVTLVLRKNGAGAVVASDIELPHDVEIINPDHLICNLTDAGKIEMQ VKVEKGRGYVPGNVRALSEDRTHTIGRIVLDASFSPVRRVSYAVESARVEQRTDLDKLVLDIETNGVISP EEAVRQAARILMDQISVFAALEGAGDAYEPPVRGTPQIDPVLLRPVDDLELTVRSANCLKAENIYYIGDL IQRTENELLKTPNLGRKSLNEIKEVLAARGLTLGMKLENWPPLGLERP
Alcaligenes faecalis	KGP02856.1	MSQGFLKPRSIEVEPISKNHAKVIMEPFERGYGHTLGNALRRILLSSMTGYAPTEVQITGVVHEYSTLPG VGEDVVDILMNLKGVVFKLHSREEVTLILRKEGAGQVLASDIELPHDVEIINPNHVIATLTDDGKLEMQI KVEQGRGYVPGNVRALADDRTHTIGRIVLDASYSPVRRVSYAVENARVEQRTDLDKLVLDIETNGVISPE EAVRQSARILMDQISVFAALEGVGDAYEAPVRGAPQIDPVLLRPVDDLELTVRSANCLKAENIYYIGDLI QRTENELLKTPNLGRKSLNEIKEVLAARGLTLGMKLENWPPLGLERP
Burkholderia cenocepacia	AMU16160.1	MQTSLLKPKIIAVESLGENHARVVMEPFERGYGHTLGNALRRVLLSSMVGYAPTEVTIAGVVHEYSTLDG VQEDVVNLLLNLKGVVFKLHNRDEVTVTLRKEGEGVVTAGDIELAHDCEVINPNHVIAHLSKGGKLDVQI KIEKGRGYVPGNVRRYGEDTAKIIGRIVLDASFSPVRRVSYAVESARVEQRTDLDKLVMNIETSGVITPE EAIRQSARILVDQLSVFAALEGTETAAEAPSRAPQIDPILLRPVDDLELTVRSANCLKAENIYYIGDLIQ RTENELLKTPNLGRKSLNEIKEVLASRGLTLGMKLENWPPAGLDK
Cereibacter sphaeroides	CAE49060.1	MLISQRPTLTEEYVDSARSRFVIEPLEPGFGYTLGNSLRRTLLSSIPGAAVTSIKIDGVLHEFTTINGVK EDVSDIILNIKGLVLSSDSDEPVVMYLRKEGAGVITAGDIEPPAGVEIHNPDLHLATLNEQGRLDIEMIV ERGRGYVPATLYSGPAEIGRIPVDQIYSPVLKVSYKVEATRVEQRTDFDKLIIDVETKNSMAPRDALASA GKTLVELFGLARELNTAAEGIEIGPSPQETEYIAAYGMPIEDLNFSVRSYNCLKRQEIHTVGELAECTES DLLDIRNFGQKSINEVKIKLAGLGLTLKDAPEDFDPTQLDGYDAATGDYIDTDPEETE
Mucilaginibacter paludis DSM 18603	EHQ26222.1	MAILAFQKPDKVIMQKSNDFDGTFEFRPLEPGFGITIGNALRRILLSSLEGYAITSVRFSGVNHEFSTIK GVVEDVTEIILNLKQVRMKKSGESGDSEKIFVIINGQDTFSAGDITKFSNNFTVLNPDLVICNMDSSVTL EIEITVGKGRGYVPSEENKNPDAMVGVIAIDSIYTPIKNVKYTIENYRVEQKTDYEKLVLDIATDGSVHP EDALKEAAKILIQHFMLFSDENMMLEAQAKEETKEVDEEILHMRKILKTELVDLDLSVRALNCLKAADIR SLADLVSYDVADMLKFRNFGKKSLTEIQDLVKSKGLSFGMNLSKFKLDEE
Haliscomenobacter hydrossis DSM 1100	AEE52602.1	MSILNFQKPDKIVMQKANDFEGLFEFKPLEPGFGQTVGNSLRRVLLSSLEGYAISAVRIAGVDHEFGTIR GVVEDVVEIILNLKQVRLKKILGDDDVNTEKVYLTINGKEEFRAGDIEDHTNAFRVMNPELLLCTMEPFV NLEVELTITKGRGYVPADDNLPKDAPIGVIPVDAIYTPIKNVSYRIENTRVGQRTDYEKLTIEVKTDGTI HPEDAIKEASRILIQHLMLITDENITFDDASSREDNIVDEHILHMRKLLKTSLEDLDLSVRAYNCLKAAK INTLAELVHYDTHELLKFRNFGKKSLVEIEELLQEKGLTFGMDLSKYKLDEE
Sulfobacillus acidophilus DSM 10332	AEW03884.1	MRAGGVTEIEKPEIRRVDDGSQPNYGQFVVEPLERGYGITLGNSLRRILLSSLPGTAVTSVRIDGVLHEF SVIPGVLEDTADIILNLKRLKLKLWSDEPKTVRIDKQGPGEVTAGDILADADVDILDPSQHIAFVDEGGR LTMEMTVERGKGYVPADKNKRADQAIGVIPVDSIFSPVEKANWRVEDTRVGQITDYDRLTLEVWTDGSLT PEEAVSMGSKILTDHLRLFMGLTDGVAGAEVGLERDEDKRDRLLDMPIEELDLSVRSFNCLKRAGINTVG ELTSKTDEDMMKVRNLGKKSLEEVKEKLASLGLSLKPSEE
Porphyromonas asaccharolytica DSM 20707	AEE12296.1	MAILAFQQPDSVLMLDASDHYAKFEFKPLEPGYAMTIGNALRRILLSSLEGYAIASIRIEGVEHEFATIP GVLEDVTHIILNLKQIRFKAAVEDPQEETITLHVTGRNTFQAGDLNQVLTSYKVQNPDLVICNLAEDADF TIELRINKGRGYVVSEENRREDDPVNTLPIDGIYTPIRKVNQTTEAYRVDQRTDYEKLVLEIETDGTIHP REALRQAATILISHFALFTDKEFEVELPEEEPDQLLDNQTMKVRTQLMTDLATTDLSVRALNCLKAAGIS TIADLLSRDRDELLKIKNFGKKSLVEIEQFLADQDLDFDMDLTPYRLDND
Cyanobacterium aponinum PCC 10605	AFZ52643.1	MFKIDCVASKTQKNQGQYGKFVLEPLEKGQGITMGNSLRRVLLSNLEGAAVTAVRIAGVNHEFAVVEGVR EDVMEIMLNMKGVIFKSYSDSPQIGRVVATGPCTITAAQFDLPSEIEVVEPSQYICTLGKGGKLEMEFRV EKGKGYRAVDKGKDENSSLDFLQIDSVFMPVSKVNFVAEEIRYEGEIADRLILEIWTNGSIKPEEALSSA SEILVNLFSPLTDATTISGQQEETVEPEDPTSQIPIEELNLSVRAYNCLKRAQINTVADLLEYSQDDLLE IKNFGQKSAEEVIEALQQRLGITLGEGKMKDPPAGELIQSAEPVTSP
