# Supplementary material for: Novel dual regulatory roles of RpoA in quorum sensing regulation and social behavior switching in Pseudomonas aeruginosa
Source: mBio. 2026 Mar 24;17(5):e00032-26. doi: 10.1128/mbio.00032-26 (PMC13170360; doi:10.1128/mbio.00032-26)
Supplement: Table S4 — List of P. aeruginosa RpoA variant strains. [file mbio.00032-26-s0005.xlsx]

## Sheet: Table S3
Table S3. Comparison of secondary structures between wild-type RpoA and the RpoA289 variant.
Secondary structure	WT	RpoA289
Alpha helix	0.3904	0.3694
310 helix	0	0
Pi helix	0	0
Beta bridge	0	0
Extended strand	0.1862	0.1922
Beta turn	0	0
Bend region	0	0
Random coil	0.4234	0.4384
Ambiguous states	0	0
Other states	0	0
