# Supplementary material for: Novel dual regulatory roles of RpoA in quorum sensing regulation and social behavior switching in Pseudomonas aeruginosa
Source: mBio. 2026 Mar 24;17(5):e00032-26. doi: 10.1128/mbio.00032-26 (PMC13170360; doi:10.1128/mbio.00032-26)
Supplement: Table S6 — Oligonucleotides used in this study. [file mbio.00032-26-s0007.xlsx]

## Sheet: Table S5
Table S5. Strians and plasmids used in this study.
Bacterial strain	Description	Reference or source
P. aeruginosa
PAO1-WT	Wild-type PAO1	Ref (1)
RpoA49	PAO1 with rpoA point mutation (S49->F)	This study
RpoA258	PAO1 with rpoA point mutation (D258->G)	This study
RpoA262	PAO1 with rpoA point mutation (T262->A)	This study
RpoA273	PAO1 with rpoA point mutation (N273->S)	This study
RpoA289	PAO1 with rpoA point mutation (L289->S)	This study
RpoA290	PAO1 with rpoA point mutation (K290->N)	This study
RpoA317	PAO1 with rpoA point mutation (L317->R)	This study
Engineered strain	Engineered PAO1 strain expressing groEL and rpoA integrated by the minitn7 construct, Gmr	This study
Evolved mutant	Evolved PAO1 strain lacking protease acticity isolated from in vitro QS evolution, Gmr	This study
His-RpoA-WT	Recombinant PAO1 strain containing a plasmid PJN105-His-RpoA-WT, Gmr	This study
His-RpoA289	Recombinant PAO1 strain containing a plasmid PJN105-His-RpoA289, Gmr	This study
E. coli
DH5α	supE44 lacU169( 80lacZ M15) hsdR17 recA1 endA1 gyrA96 thi-1 relA1 pir	Laboratory collection
Plasmids and constructs
pEXG2	Allelic exchange vector with pBR origin, gentamicin reistance, sacB,Gmr	Ref (2)
PRK2013	Helper plasmid; ColE1 replicon,Mob+ Tra+ Kmr	Ref (3)
pPROBE-GT	Broad-host-range pVS1/p15a GFP reporter, Gmr	Ref (4)
pGEX2-rpoA*	pGEX2 construct containing flanking rpoA point mutation sequences , Gmr	This study
PlasI-GFP	pPROBE-GT vector containing lasI promoter fragment, Gmr	Ref (5)
PlasR-GFP	pPROBE-GT vector containing lasR promoter fragment, Gmr	Ref (5)
PrhlA-GFP	pPROBE-GT vector containing rhlA promoter fragment, Gmr	Ref (5)
PqpsA-GFP	pPROBE-GT vector containing qpsA promoter fragment, Gmr	Ref (5)
PJN105	araC-pBAD cloned in pBBR1MCS-5, Gmr	Ref (6)
PJN105-rpoA	PJN105 vector contains rpoA gene , Gmr	Ref (7)
PJN105-His-RpoA289	PJN105 vector contains point mutantation rpoA(A4754559->G) gene fused His-Tag, Gmr	This study
PJN105-His-RpoA	PJN105 vector contains rpoA gene fused His-Tag after the first codon, Gmr	This study
P∆lasI-lasB-GFP
P∆rhlI-rhlA-GFP
Resistant to gentamicin (Gmr) or kanamycin (Kmr)
1. Stover, C.K., Pham, X.Q., Erwin, A., Mizoguchi, S., Warrener, P., Hickey, M., Brinkman, F., Hufnagle, W., Kowalik, D., and Lagrou, M. (2000). Complete genome sequence of Pseudomonas aeruginosa PAO1, an opportunistic pathogen. Nature 406, 959-964.
2. Rietsch, A., Vallet-Gely, I., Dove, S.L., and Mekalanos, J.J. (2005). ExsE, a secreted regulator of type III secretion genes in Pseudomonas aeruginosa. Proceedings of the National Academy of Sciences 102, 8006-8011.
3. Figurski, D.H., and Helinski, D.R. (1979). Replication of an origin-containing derivative of plasmid RK2 dependent on a plasmid function provided in trans. Proceedings of the National Academy of Sciences 76, 1648-1652.
4. Miller, W.G., Leveau, J.H., and Lindow, S.E. (2000). Improved gfp and inaZ broad-host-range promoter-probe vectors. Molecular Plant-Microbe Interactions 13, 1243-1250.
5.Qiu,H., Li,Y., Yuan M., and Dai, W.(2024).Uncovering a hidden functional role of the XRE-cupin protein PsdR as a novel quorum-sensing regulator in Pseudomonas aeruginosa. PLoS Pathogens,20(3).
6. Lee, J.H., Lequette, Y., and Greenberg, E.P. (2006). Activity of purified QscR, a Pseudomonas aeruginosa orphan quorum-sensing transcription factor. Mol Microbiol 59, 602-609.
7. Cai, W., Lu, M., and Dai, W. (2023). Novel antibiotic susceptibility of an RNA polymerase α-subunit mutant in Pseudomonas aeruginosa. Journal of Antimicrobial Chemotherapy, dkad207.
