# Supplementary material for: Novel dual regulatory roles of RpoA in quorum sensing regulation and social behavior switching in Pseudomonas aeruginosa
Source: mBio. 2026 Mar 24;17(5):e00032-26. doi: 10.1128/mbio.00032-26 (PMC13170360; doi:10.1128/mbio.00032-26)
Supplement: Table S7 — RpoA homolog sequences used in the study. [file mbio.00032-26-s0008.xlsx]

## Sheet: Table S8
Table S8. RpoA variants tested in this study
Position	Nucleotide change	Residue	Amino acid change
4755279	G -> A	49	S->F
4754652	T -> C	258	D->G
4754641	T -> C	262	T->A
4754607	T -> C	273	N->S
4754559	A -> G	289	L->S
4754555	T -> G	290	K->N
4754475	T -> G	317	L->R
