# Supplementary material for: Novel dual regulatory roles of RpoA in quorum sensing regulation and social behavior switching in Pseudomonas aeruginosa
Source: mBio. 2026 Mar 24;17(5):e00032-26. doi: 10.1128/mbio.00032-26 (PMC13170360; doi:10.1128/mbio.00032-26)
Supplement: Table S9 — Source data and statistic analysis. [file mbio.00032-26-s0010.xlsx]

## Sheet: Fig. 3_Source data
Fig. 3-A PlasI-GFP
	GFP
	WT				LasR				RpoA289
Time(h)	Replicate 1	Replicate 2	Replicate 3	Replicate 4	Replicate 1	Replicate 2	Replicate 3	Replicate 4	Replicate 1	Replicate 2	Replicate 3	Replicate 4
4	4156	4899	4678	5310	823	855	855	866	899	872	870	925
6	11807	13088	12148	8902	943	936	945	984	861	821	857	914
8	24366	22384	22781	22206	1330	1407	1383	1311	1085	1001	1057	1153
10	33318	31525	29983	27146	1636	1614	1599	1570	1382	1370	1403	1472
12	33780	33032	31876	31070	1791	1825	1819	1823	1718	1702	1724	1898
14	34109	32012	31389	32021	2108	2110	2122	2137	2112	2092	2162	2147
16	33290	35399	35293	34441	2409	2515	2562	2459	2515	2427	2500	2567
	OD600
	WT				LasR				RpoA289
Time(h)	Replicate 1	Replicate 2	Replicate 3	Replicate 4	Replicate 1	Replicate 2	Replicate 3	Replicate 4	Replicate 1	Replicate 2	Replicate 3	Replicate 4
4	0.196	0.23	0.227	0.217	0.247	0.218	0.217	0.23	0.14	0.145	0.145	0.144
6	0.472	0.488	0.476	0.362	0.531	0.52	0.523	0.545	0.251	0.278	0.265	0.222
8	0.808	0.783	0.833	0.781	0.913	0.896	0.858	0.859	0.44	0.467	0.466	0.501
10	0.989	1.006	0.984	0.887	1.024	1.01	0.979	1.015	0.772	0.796	0.8	0.795
12	1.044	1.023	1.003	0.971	1.032	1.005	1.02	1.053	0.952	0.984	0.96	0.95
14	0.968	0.973	0.977	0.979	0.97	0.976	0.98	0.977	0.932	0.968	0.953	0.954
16	1.036	1.048	1.051	1.056	0.984	0.985	0.988	0.989	0.967	1	0.985	0.996
Fig. 3-B PrhlA-GFP
	GFP
	WT				LasR				RpoA289
Time(h)	Replicate 1	Replicate 2	Replicate 3	Replicate 4	Replicate 1	Replicate 2	Replicate 3	Replicate 4	Replicate 1	Replicate 2	Replicate 3	Replicate 4
4	1026	1003	977	1012	871	917	908	1011	900	856	908	942
6	2014	1985	2020	2155	891	892	897	938	1183	1144	1220	1306
8	3140	3283	3224	3212	1038	1036	1022	1062	1447	1416	1521	1542
10	4408	4385	4305	4389	1297	1382	1410	1412	1749	1774	1834	1866
12	5578	5485	5581	5641	1726	1729	1695	1812	2128	2069	2155	2114
14	6716	6768	6808	6933	2092	2068	2087	2186	2403	2424	2457	2427
16	7781	7581	7583	7703	2390	2387	2413	2522	2839	2839	2861	2859
	OD600
	WT				LasR				RpoA289
Time(h)	Replicate 1	Replicate 2	Replicate 3	Replicate 4	Replicate 1	Replicate 2	Replicate 3	Replicate 4	Replicate 1	Replicate 2	Replicate 3	Replicate 4
4	0.42	0.386	0.389	0.399	0.171	0.167	0.162	0.175	0.38	0.369	0.387	0.373
6	0.691	0.669	0.684	0.718	0.29	0.296	0.3	0.318	0.562	0.578	0.63	0.684
8	0.888	0.896	0.852	0.867	0.482	0.488	0.508	0.489	0.853	0.845	0.859	0.864
10	0.941	0.923	0.852	0.89	0.665	0.704	0.698	0.727	0.926	0.908	0.941	0.932
12	0.916	0.93	0.918	0.931	0.788	0.822	0.815	0.773	0.905	0.895	0.911	0.901
14	1.007	1.012	1.016	1.028	0.837	0.859	0.859	0.864	0.944	0.937	0.94	0.945
16	0.99	0.993	0.998	1.01	0.856	0.88	0.877	0.883	0.94	0.932	0.934	0.936
Fig. 3-C PpqsA-GFP
	GFP
	WT				LasR				RpoA289
Time(h)	Replicate 1	Replicate 2	Replicate 3	Replicate 4	Replicate 1	Replicate 2	Replicate 3	Replicate 4	Replicate 1	Replicate 2	Replicate 3	Replicate 4
4	1198	1171	1232	1234	874	853	872	921	1023	985	940	946
6	8365	8980	10244	10851	1030	1035	1028	1065	1012	979	974	1079
8	36204	34973	36696	37334	1483	1459	1464	1496	1536	1524	1497	1583
10	49009	50661	52550	52168	1634	1701	1654	1766	1946	1914	1840	1969
12	57008	54664	56217	57619	1866	1855	1872	1954	2292	2322	2235	2343
14	56927	54228	55532	55912	2103	2130	2107	2264	2794	2693	2655	2745
16	67865	64830	65300	66004	2510	2491	2550	2642	3051	3085	3038	3078
	OD600
	WT				LasR				RpoA289
Time(h)	Replicate 1	Replicate 2	Replicate 3	Replicate 4	Replicate 1	Replicate 2	Replicate 3	Replicate 4	Replicate 1	Replicate 2	Replicate 3	Replicate 4
4	0.182	0.223	0.227	0.207	0.292	0.289	0.304	0.299	0.162	0.168	0.191	0.181
6	0.448	0.419	0.42	0.462	0.57	0.557	0.578	0.574	0.278	0.299	0.31	0.277
8	0.758	0.73	0.73	0.71	0.774	0.784	0.833	0.855	0.452	0.466	0.476	0.565
10	0.918	0.945	0.952	0.899	0.965	0.939	0.974	0.987	0.718	0.691	0.724	0.78
12	1.004	1.008	0.985	0.979	0.949	0.934	1.016	1.023	0.823	0.823	0.851	0.918
14	0.922	0.955	0.944	0.972	0.953	0.966	0.974	0.967	0.853	0.85	0.864	0.861
16	1.029	1.046	1.042	1.046	0.962	0.959	0.973	0.972	0.888	0.884	0.893	0.891
Fig. 3-D 3O-C12-HSL
	GFP
	WT						LasR						RpoA289
Time(h)	Replicate 1	Replicate 2	Replicate 3	Replicate 4	Replicate 5	Replicate 6	Replicate 1	Replicate 2	Replicate 3	Replicate 4	Replicate 5	Replicate 6	Replicate 1	Replicate 2	Replicate 3	Replicate 4	Replicate 5	Replicate 6
12	28710	28335	28914	28733	28349	28287	4229	4058	4148	4252	4157	4203	4090	4227	4218	4117	4061	4164
	OD600
	WT						LasR						RpoA289
Time(h)	Replicate 1	Replicate 2	Replicate 3	Replicate 4	Replicate 5	Replicate 6	Replicate 1	Replicate 2	Replicate 3	Replicate 4	Replicate 5	Replicate 6	Replicate 1	Replicate 2	Replicate 3	Replicate 4	Replicate 5	Replicate 6
12	1.006	0.993	0.975	0.985	0.996	0.998	0.913	0.918	0.929	0.913	0.944	0.893	0.951	0.949	0.945	0.938	0.949	0.927
Fig. 3-E C4-HSL
	GFP
	WT						LasR						RpoA289
Time(h)	Replicate 1	Replicate 2	Replicate 3	Replicate 4	Replicate 5	Replicate 6	Replicate 1	Replicate 2	Replicate 3	Replicate 4	Replicate 5	Replicate 6	Replicate 1	Replicate 2	Replicate 3	Replicate 4	Replicate 5	Replicate 6
12	11334	11927	11965	11925	11171	11706	9468	9595	9374	9443	9409	9500	5448	5384	5372	5519	5326	5374
	OD600
	WT						LasR						RpoA289
Time(h)	Replicate 1	Replicate 2	Replicate 3	Replicate 4	Replicate 5	Replicate 6	Replicate 1	Replicate 2	Replicate 3	Replicate 4	Replicate 5	Replicate 6	Replicate 1	Replicate 2	Replicate 3	Replicate 4	Replicate 5	Replicate 6
12	0.949	0.934	0.914	0.937	0.938	0.95	0.971	0.96	1.008	0.967	0.95	0.981	0.915	0.935	0.925	0.913	0.945	0.958

## Sheet: Fig. 4_Source data
Fig. 4 RpoA289 percent(%)
	Number of strain
Strain	day1	day2	day4	day5
Total	159	166	163	166
WT	141	127	96	79
RpoA289	18	39	67	87

## Sheet: Fig. 5_Source data
Fig. 5-A Pyocyanin prodution
	OD695
Strain	Replicate 1	Replicate 2	Replicate 3	Replicate 4
WT	0.123	0.126	0.126	0.127
LasR	0.048	0.05	0.052	0.052
RpoA289	0.039	0.039	0.042	0.041
RpoA289::rpoA	0.114	0.115	0.116	0.114
	OD600
Strain	Replicate 1	Replicate 2	Replicate 3	Replicate 4
WT	0.894	0.89	0.879	0.836
LasR	0.758	0.814	0.811	0.78
RpoA289	0.815	0.845	0.847	0.783
RpoA289::rpoA	0.931	0.948	0.914	0.872
Fig. 5-B Hydrogen cyanide production
	value of the imagJ-RawIntDen
Strain	Replicate 1	Replicate 2	Replicate 3	Replicate 4
WT	41228	46189.2	41140.9	39002.6
LasR	4241.85	4242.85	4243.85	4244.85
RpoA289	5009.37	5010.37	5011.37	5012.37
RpoA289::rpoA	34487.2	37314.4	37788.1	38191.8
Fig. 5-C Elastase production
	OD459
Strain	Replicate 1	Replicate 2	Replicate 3	Replicate 4
WT	1.687	1.715	1.717	1.702
LasR	0.081	0.082	0.082	0.082
RpoA289	0.079	0.083	0.081	0.083
RpoA289::rpoA	0.546	0.55	0.557	0.562
	OD600
Strain	Replicate 1	Replicate 2	Replicate 3	Replicate 4
WT	1.759	1.737	1.75	1.749
LasR	1.51	1.542	1.546	1.533
RpoA289	1.552	1.561	1.547	1.553
RpoA289::rpoA	1.52	1.515	1.511	1.515

## Sheet: Fig. 6_Source data
Fig. 6 Cell cytotoxicity of CHO
	LDH release (OD490)
Strain	Replicate 1	Replicate 2	Replicate 3	Replicate 4
WT	0.862	1.012	0.891	1.027
LasR	0.324	0.32	0.339	0.368
RpoA289	0.259	0.288	0.281	0.28
CHO+medium	0.173	0.168	0.17	0.17
medium	0.079	0.079	0.078	0.0787

## Sheet: Fig. 9_Source data
Fig. 9-A Proteolytic activity
	value of the imagJ-RawIntDen
Strain	Replicate 1	Replicate 2	Replicate 3
WT	6447410	6330070	6065996
RpoA49	5637775	5955533	6548509
RpoA258	9183314	8296420	9375094
RpoA262	7470939	7439858	7964195
RpoA273	6537961	6622397	6296650
RpoA289	966355	1048487	1088751
RpoA290	2106962	1886717	1995863
RpoA317	6373132	6234638	6154912
Fig. 9-B Hydrogen cyanide production
	value of the imagJ-RawIntDen
Strain	Replicate 1	Replicate 2	Replicate 3	Replicate 4
WT	3514295	3391240	3420315	4072936
RpoA49	3530446	3336982	3272071	3305696
RpoA258	7003874	6929828	6736036	6527459
RpoA262	5324740	5415301	5541149	5674676
RpoA273	3610541	2861685	3624381	3481436
RpoA289	1113601	1295746	1153091	1147367
RpoA290	1018658	1244895	1098603	1031819
RpoA317	3589979	3516768	3368354	3382674

## Sheet: Fig. S2_Source data
Fig. S2 protease production
	value of the imagJ-RawIntDen
Strain	Replicate 1	Replicate 2	Replicate 3
WT	535446	532004	519318
LasR	149884	138149	142783
Engineered strain	592818	609865	580536
Evolved mutant	110317	100153	107341
Evolved mutant::rpoA	416287	397379	349948
RpoA289	102690	100550	98002
RpoA289::rpoA	318691	324384	310619

## Sheet: Fig. S3_Source data
Fig. S3-A PlasR-GFP
	GFP
	WT				LasR				RpoA289
Time(h)	Replicate 1	Replicate 2	Replicate 3	Replicate 4	Replicate 1	Replicate 2	Replicate 3	Replicate 4	Replicate 1	Replicate 2	Replicate 3	Replicate 4
4	4293	4273	4329	4445	1966	1879	1831	1793	1602	1697	1674	1661
6	14432	13570	13816	15826	4532	4622	4337	4509	3723	3835	4029	4371
8	39322	35367	36043	36124	14250	13395	14451	14504	11331	12744	12974	15429
10	55424	53475	54138	55621	29361	27746	28863	29257	19924	21117	21253	23328
12	65447	59936	59206	60260	35906	37602	37166	37919	37942	27640	27967	29344
14	69177	64958	64980	65083	35569	38037	37894	37742	28034	27169	26982	27513
16	77931	75546	76136	76091	39361	40792	40086	40283	29306	29121	29042	29288
	OD600
	WT				LasR				RpoA289
Time(h)	Replicate 1	Replicate 2	Replicate 3	Replicate 4	Replicate 1	Replicate 2	Replicate 3	Replicate 4	Replicate 1	Replicate 2	Replicate 3	Replicate 4
4	0.229	0.209	0.21	0.22	0.139	0.131	0.125	0.13	0.128	0.137	0.127	0.145
6	0.473	0.461	0.457	0.489	0.214	0.21	0.219	0.225	0.224	0.219	0.211	0.242
8	0.834	0.766	0.778	0.735	0.361	0.363	0.372	0.379	0.394	0.394	0.405	0.47
10	0.955	0.946	0.926	0.955	0.673	0.648	0.653	0.672	0.696	0.735	0.771	0.745
12	1.024	1.008	1.001	0.947	0.829	0.848	0.864	0.867	0.876	0.884	0.883	0.911
14	1.004	0.98	0.979	0.98	0.846	0.878	0.897	0.904	0.903	0.882	0.882	0.894
16	1.052	1.051	1.049	1.045	0.902	0.91	0.92	0.925	0.922	0.928	0.927	0.923
Fig. S3-B PlasI-GFP
	GFP
	WT				LasR				RpoA289
Time(h)	Replicate 1	Replicate 2	Replicate 3	Replicate 4	Replicate 1	Replicate 2	Replicate 3	Replicate 4	Replicate 1	Replicate 2	Replicate 3	Replicate 4
4	4156	4899	4678	5310	823	855	855	866	899	872	870	925
6	11807	13088	12148	8902	943	936	945	984	861	821	857	914
8	24366	22384	22781	22206	1330	1407	1383	1311	1085	1001	1057	1153
10	33318	31525	29983	27146	1636	1614	1599	1570	1382	1370	1403	1472
12	33780	33032	31876	31070	1791	1825	1819	1823	1718	1702	1724	1898
14	34109	32012	31389	32021	2108	2110	2122	2137	2112	2092	2162	2147
16	33290	35399	35293	34441	2409	2515	2562	2459	2515	2427	2500	2567
	OD600
	WT				LasR				RpoA289
Time(h)	Replicate 1	Replicate 2	Replicate 3	Replicate 4	Replicate 1	Replicate 2	Replicate 3	Replicate 4	Replicate 1	Replicate 2	Replicate 3	Replicate 4
4	0.196	0.23	0.227	0.217	0.247	0.218	0.217	0.23	0.14	0.145	0.145	0.144
6	0.472	0.488	0.476	0.362	0.531	0.52	0.523	0.545	0.251	0.278	0.265	0.222
8	0.808	0.783	0.833	0.781	0.913	0.896	0.858	0.859	0.44	0.467	0.466	0.501
10	0.989	1.006	0.984	0.887	1.024	1.01	0.979	1.015	0.772	0.796	0.8	0.795
12	1.044	1.023	1.003	0.971	1.032	1.005	1.02	1.053	0.952	0.984	0.96	0.95
14	0.968	0.973	0.977	0.979	0.97	0.976	0.98	0.977	0.932	0.968	0.953	0.954
16	1.036	1.048	1.051	1.056	0.984	0.985	0.988	0.989	0.967	1	0.985	0.996

## Sheet: Fig. 3_Statistic analysis
Fig. 3D 3O-C12-HSL prodution-12H
ordinary one-way ANOVA
Variables		P Value
WT	RpoA289	<.0001
LasR	RpoA289	0.685
Fig. 3D C4-HSL prodution-12H
ordinary one-way ANOVA
Variables		P Value
WT	RpoA289	<.0001
LasR	RpoA289	0.9421

## Sheet: Fig. 5_Statistic analysis
Fig. 5A-Pyocyanin prodution
ordinary one-way ANOVA
Variables		P Value
WT	RpoA289	<.0001
WT	LasR	<.0001
RpoA289	RpoA289::rpoA	<.0001
Fig. 5B-Hydrogen cyanide prodution
ordinary one-way ANOVA
Variables		P Value
WT	RpoA289	<.0001
WT	LasR	<.0001
RpoA289	RpoA289::rpoA	<.0001
Fig. 5C-Elastase prodution
ordinary one-way ANOVA
Variables		P Value
WT	RpoA289	<.0001
WT	LasR	<.0001
RpoA289	RpoA289::rpoA	<.0001

## Sheet: Fig. 6_Statistic analysis
Fig. 6-Rlative LDH release
ordinary one-way ANOVA
Variables		P Value
WT	RpoA289	<.0001
WT	LasR	<.0001

[truncated: 3 more sheets: Fig. 8_Statistic analysis, Fig. S2_Statistic analysis, Fig. S3_Statistic analysis]
